# Supplementary material for: Elucidation of Novel cis-Regulatory Elements and Promoter Structures Involved in Iron Excess Response Mechanisms in Rice Using a Bioinformatics Approach
Source: Front Plant Sci. 2021 Jun 2;12:660303. doi: 10.3389/fpls.2021.660303 (PMC8207140; doi:10.3389/fpls.2021.660303)
Supplement: Supplementary file 1 [file Data_Sheet_1.zip › Supplementary Data 1.xlsx]

## Sheet: knownCIS_model
Supplementary Data 1
Confusion Matrix and Statistics
	Reference
Prediction	Fe Storage	Fe Uptake	Metal Chelator	WRKY and Other ressponse	No Response
Fe Storage	26	13	8	13	18
Fe Uptake	9	18	5	3	11
Metal Chelator	19	15	22	15	31
WRKY and Other ressponse	7	8	2	10	6
No Response	21	17	12	8	33
Overall Statistics
Accuracy : 0.3114
95% CI : (0.2633, 0.3628)
No Information Rate : 0.2829
P-Value [Acc > NIR] : 0.1302132
Kappa : 0.1323
Mcnemar's Test P-Value : 0.0001567
Statistics by Class:
	Fe Storage	Fe Uptake	Metal Chelator	WRKY and Other ressponse	No Response
Sensitivity	0.31707	0.25352	0.44898	0.20408	0.33333
Specificity	0.80597	0.89964	0.73422	0.92359	0.76892
Pos Pred Value	0.33333	0.3913	0.21569	0.30303	0.36264
Neg Pred Value	0.79412	0.82566	0.89113	0.87697	0.74517
Prevalence	0.23429	0.20286	0.14	0.14	0.28286
Detection Rate	0.07429	0.05143	0.06286	0.02857	0.09429
Detection Prevalence	0.22286	0.13143	0.29143	0.09429	0.26
Balanced Accuracy	0.56152	0.57658	0.5916	0.56383	0.55113

## Sheet: MAMA-Boruta_model
Confusion Matrix and Statistics
Reference
Prediction	Fe Storage	Fe Uptake	Metal Chelator	WRKY and Other ressponse	No Response
Fe Storage	45	6	2	5	6
Fe Uptake	11	41	2	4	9
Metal Chelator	6	11	43	1	7
WRKY and Other ressponse	14	5	2	36	5
No Response	6	8	0	3	72
Overall Statistics
Accuracy : 0.6771
95% CI : (0.6254, 0.7259)
No Information Rate : 0.2829
P-Value [Acc > NIR] : < 2e-16
Kappa : 0.5936
Mcnemar's Test P-Value : 0.01527
Statistics by Class:
	Fe Storage	Fe Uptake	Metal Chelator	WRKY and Other ressponse	No Response
Sensitivity	0.5488	0.5775	0.8776	0.7347	0.7273
Specificity	0.9291	0.9068	0.9169	0.9136	0.9323
Pos Pred Value	0.7031	0.6119	0.6324	0.5806	0.809
Neg Pred Value	0.8706	0.894	0.9787	0.9549	0.8966
Prevalence	0.2343	0.2029	0.14	0.14	0.2829
Detection Rate	0.1286	0.1171	0.1229	0.1029	0.2057
Detection Prevalence	0.1829	0.1914	0.1943	0.1771	0.2543
Balanced Accuracy	0.7389	0.7421	0.8972	0.8242	0.8298

## Sheet: PLACE-Boruta_model
Confusion Matrix and Statistics
	Reference
Prediction	Fe Storage	Fe Uptake	Metal Chelator	WRKY and Other ressponse	No Response
Fe Storage	36	11	9	10	10
Fe Uptake	20	39	8	9	21
Metal Chelator	8	3	21	3	9
WRKY and Other ressponse	7	10	6	24	15
No Response	11	8	5	3	44
Overall Statistics
Accuracy : 0.4686
95% CI : (0.4153, 0.5224)
No Information Rate : 0.2829
P-Value [Acc > NIR] : 1.388e-13
Kappa : 0.33
Mcnemar's Test P-Value : 0.0176
Statistics by Class:
	Fe Storage	Fe Uptake	Metal Chelator	WRKY and Other ressponse	No Response
Sensitivity	0.439	0.5493	0.4286	0.4898	0.4444
Specificity	0.8507	0.7921	0.9236	0.87375	0.8924
Pos Pred Value	0.4737	0.4021	0.4773	0.3871	0.6197
Neg Pred Value	0.8321	0.8735	0.9085	0.91319	0.8029
Prevalence	0.2343	0.2029	0.14	0.14	0.2829
Detection Rate	0.1029	0.1114	0.06	0.06857	0.1257
Detection Prevalence	0.2171	0.2771	0.1257	0.17714	0.2029
Balanced Accuracy	0.6449	0.6707	0.6761	0.68178	0.6684

## Sheet: PLACE&MAMA-Boruta_model
Confusion Matrix and Statistics
	Reference
Prediction	Fe Storage	Fe Uptake	Metal Chelator	WRKY and Other ressponse	No Response
Fe Storage	47	4	0	4	2
Fe Uptake	10	49	2	2	8
Metal Chelator	7	7	42	3	7
WRKY and Other ressponse	12	4	2	37	5
No Response	6	7	3	3	77
Overall Statistics
Accuracy : 0.72
95% CI : (0.6698, 0.7664)
No Information Rate : 0.2829
P-Value [Acc > NIR] : < 2e-16
Kappa : 0.6468
Mcnemar's Test P-Value : 0.01858
Statistics by Class:
	Fe Storage	Fe Uptake	Metal Chelator	WRKY and Other ressponse	No Response
Sensitivity	0.5732	0.6901	0.8571	0.7778	0.7551
Specificity	0.9627	0.9211	0.9203	0.9243	0.9236
Pos Pred Value	0.8246	0.6901	0.6364	0.8021	0.6167
Neg Pred Value	0.8805	0.9211	0.9754	0.9134	0.9586
Prevalence	0.2343	0.2029	0.14	0.2829	0.14
Detection Rate	0.1343	0.14	0.12	0.22	0.1057
Detection Prevalence	0.1629	0.2029	0.1886	0.2743	0.1714
Balanced Accuracy	0.7679	0.8056	0.8887	0.851	0.8393

## Sheet: CISDB3-Boruta_model
Confusion Matrix and Statistics
	Reference
Prediction	A_FeStrage	B_FeUptake	C_MetalChelator	D_WAKYandOther	E_NoResponse
A_FeStrage	8	5	3	1	3
B_FeUptake	8	19	3	6	12
C_MetalChelator	50	35	39	30	47
D_WAKYandOther	3	3	1	5	14
E_NoResponse	13	9	3	7	23
Overall Statistics
Accuracy : 0.2686
95% CI : (0.2228, 0.3183)
No Information Rate : 0.2829
P-Value [Acc > NIR] : 0.7414
Kappa : 0.1119
Mcnemar's Test P-Value : <2e-16
Statistics by Class:
	Class: A_FeStrage	Class: B_FeUptake	Class: C_MetalChelator	Class: D_WAKYandOther	Class: E_NoResponse
Sensitivity	0.09756	0.26761	0.7959	0.10204	0.23232
Specificity	0.95522	0.89606	0.4618	0.93023	0.87251
Pos Pred Value	0.4	0.39583	0.194	0.19231	0.41818
Neg Pred Value	0.77576	0.82781	0.9329	0.8642	0.74237
Prevalence	0.23429	0.20286	0.14	0.14	0.28286
Detection Rate	0.02286	0.05429	0.1114	0.01429	0.06571
Detection Prevalence	0.05714	0.13714	0.5743	0.07429	0.15714
Balanced Accuracy	0.52639	0.58183	0.6289	0.51614	0.55242
