# Supplementary material for: Elucidation of Novel cis-Regulatory Elements and Promoter Structures Involved in Iron Excess Response Mechanisms in Rice Using a Bioinformatics Approach
Source: Front Plant Sci. 2021 Jun 2;12:660303. doi: 10.3389/fpls.2021.660303 (PMC8207140; doi:10.3389/fpls.2021.660303)
Supplement: Supplementary file 1 [file Data_Sheet_1.zip › Supplementary Table 1.xlsx]

## Sheet: 200604ModelingClusteredGeneExpr
Supplementary Table 1. Clustered genes
Gene locus ID	Gene Name	Gene expression pattern
Os01g0720700	OsSAT	Fe storage
Os02g0280200	OsXTH13	Fe storage
Os03g0150800	OsPT2	Fe storage
Os03g0238600	OsPAP3c	Fe storage
Os03g0369000	prx46	Fe storage
Os03g0760800	OsGASR1	Fe storage
Os04g0472200	OsFLA13	Fe storage
Os04g0674800	OsGH9C1	Fe storage
Os04g0683700	OsAAE3	Fe storage
Os07g0499500	prx102	Fe storage
Os07g0568700	OsFOR1	Fe storage
Os07g0638300	Os1-CysPrxA	Fe storage
Os07g0638800	prx105	Fe storage
Os08g0156600	OsVPE2	Fe storage
Os11g0106700	OsFER1	Fe storage
Os12g0106000	OsFER2	Fe storage
Os01g0327100	prx15	Fe cheletor
Os01g0348900	salT	Fe cheletor
Os02g0514500	OsGDPD2	Fe cheletor
Os03g0300400	JIOsPR10	Fe cheletor
Os07g0129200	OsPR1a	Fe cheletor
Os07g0689600	NAS3	Fe cheletor
Os11g0592000	OsPR4c	Fe cheletor
Os11g0592200	OsPR4	Fe cheletor
Os01g0952800	OsIRO2	Fe uptake
Os03g0237100	OsDMAS1	Fe uptake
Os03g0379300	OsIRO3	Fe uptake
Os12g0132500	OsZIFL9	Fe uptake
Os01g0871600	OsPOT	Fe uptake
Os02g0649900	OsYSL2	Fe uptake
Os05g0349800	Em	Fe uptake
Os02g0650300	OsYSL15	Fe uptake
Os03g0667500	OsIRT1	Fe uptake
Os03g0751100	OPT	Fe uptake
Os03g0307300	OsNAS1	Fe uptake
Os07g0258400	OsNramp1	Fe uptake
Os11g0134900	OsTOM1	Fe uptake
Os01g0110100	OsPHO1;1	WRKY and others
Os01g0159200	OsFLA8	WRKY and others
Os01g0169400	ra2	WRKY and others
Os01g0294700	OsPOD	WRKY and others
Os01g0302500	OsH6	WRKY and others
Os01g0318400	OsDLN9	WRKY and others
Os01g0382000	OsPR1b	WRKY and others
Os01g0382400	OsPR1#012	WRKY and others
Os01g0561600	CYP76M14	WRKY and others
Os01g0600900	cab2R	WRKY and others
Os01g0660200	C10728	WRKY and others
Os01g0719300	OsSultr3;6	WRKY and others
Os01g0750300	OsCesA4	WRKY and others
Os01g0785400	OsGH3-1	WRKY and others
Os01g0795400	Hwi2	WRKY and others
Os01g0842400	Oslacc	WRKY and others
Os01g0934800	Pir7b	WRKY and others
Os02g0112900	OsGABA-T	WRKY and others
Os02g0113200	OsCYP51H5	WRKY and others
Os02g0123800	OsGH9B15	WRKY and others
Os02g0166800	OsG1L1	WRKY and others
Os02g0269600	OsSub13	WRKY and others
Os02g0570400	OsKS7	WRKY and others
Os02g0584200	OsRSP3	WRKY and others
Os02g0626100	OsPAL	WRKY and others
Os02g0643200	OsYAB4	WRKY and others
Os02g0662000	RCc3	WRKY and others
Os02g0814200	Os0053	WRKY and others
Os03g0128000	OsFLA2	WRKY and others
Os03g0195800	OsSultr1;1	WRKY and others
Os03g0226200	HB2	WRKY and others
Os03g0618300	2-ODD22	WRKY and others
Os03g0661600	OsPR5	WRKY and others
Os03g0727000	OSKN1	WRKY and others
Os03g0727200	OsH3	WRKY and others
Os03g0733600	OsGIF3	WRKY and others
Os04g0101400	OsCYP93G1	WRKY and others
Os04g0178300	OsCPS4	WRKY and others
Os04g0179100	OsSDR110C-MS2	WRKY and others
Os04g0179200	OsMAS	WRKY and others
Os04g0179700	OsKS4	WRKY and others
Os04g0180400	CYP99A2	WRKY and others
Os04g0353600	OsRALF-2	WRKY and others
Os04g0493400	Cht4(t)*(Chi4)	WRKY and others
Os04g0494100	Cht5	WRKY and others
Os04g0516200	OsG1L4	WRKY and others
Os04g0518100	OsPAL02	WRKY and others
Os04g0536300	OsYABBY5	WRKY and others
Os04g0578600	OsFRO2	WRKY and others
Os04g0600300	AOX1b	WRKY and others
Os04g0605300	OsIRL1	WRKY and others
Os04g0617900	OsGLP4-1	WRKY and others
Os04g0689000	prx64	WRKY and others
Os05g0129700	OsKn2	WRKY and others
Os05g0135500	prx71	WRKY and others
Os05g0223300	OsGRP5	WRKY and others
Os05g0399300	Cht2*	WRKY and others
Os05g0466100	OsCCT17	WRKY and others
Os05g0550300	OsLTP2.4	WRKY and others
Os05g0563600	OsFLA6	WRKY and others
Os05g0580000	OsAGPL3	WRKY and others
Os06g0218600	OsUCL16	WRKY and others
Os06g0289900	UGT	WRKY and others
Os06g0561000	OsMIOX	WRKY and others
Os06g0569500	OsKO4	WRKY and others
Os06g0726100	Cht3*	WRKY and others
Os07g0127500	OsPR1#072	WRKY and others
Os07g0129700	OSH15	WRKY and others
Os07g0190000	OsDXS	WRKY and others
Os07g0501700	OsSTA196	WRKY and others
Os07g0526400	OsPKS15	WRKY and others
Os07g0539100	Gns11	WRKY and others
Os07g0655800	OS-RP2	WRKY and others
Os07g0663700	OsSDR110C-MI3	WRKY and others
Os08g0140500	OsTDC3	WRKY and others
Os08g0155900	OsDR10	WRKY and others
Os08g0189500	OsGLP8-6	WRKY and others
Os08g0189900	OsGLP8-10	WRKY and others
Os08g0190100	OsGLP8-11	WRKY and others
Os08g0231400	OsGLP8-12	WRKY and others
Os08g0262500	OsCYP96B8	WRKY and others
Os08g0374000	OsBetvI	WRKY and others
Os08g0441500	OS-CCR	WRKY and others
Os08g0474000	DERF3	WRKY and others
Os08g0477100	OspPLAIIepsilon	WRKY and others
Os08g0489300	TagI	WRKY and others
Os08g0509100	OsLOX8	WRKY and others
Os08g0544400	OsABCG45	WRKY and others
Os09g0255400	IGPS	WRKY and others
Os09g0298200	OsAGPS1	WRKY and others
Os09g0409000	OsTHI32	WRKY and others
Os09g0417600	OsWRKY76	WRKY and others
Os09g0426800	OsGL1-1	WRKY and others
Os09g0459900	OsiICK4	WRKY and others
Os09g0531600	OsSHI1	WRKY and others
Os09g0547500	LOGL9	WRKY and others
Os09g0555100	OsPILS7b	WRKY and others
Os10g0118200	ZRP4	WRKY and others
Os10g0317900	OsCYP75B4	WRKY and others
Os10g0416500	Oschib1	WRKY and others
Os10g0416800	Oschib2	WRKY and others
Os10g0419400	Sip2	WRKY and others
Os10g0467800	OsCesA7	WRKY and others
Os10g0525600	OsGSTU21	WRKY and others
Os10g0527400	OsGSTU19	WRKY and others
Os10g0542900	Cht8	WRKY and others
Os10g0547500	Lsi3	WRKY and others
Os10g0554800	OsHyPRP21	WRKY and others
Os11g0115400	Ltp1	WRKY and others
Os11g0151500	OsENA1	WRKY and others
Os11g0592100	OsPR4b	WRKY and others
Os11g0607900	OsRLCK336	WRKY and others
Os11g0700900	C10923	WRKY and others
Os12g0115000	OsLTP1.17	WRKY and others
Os12g0268000	OsSL	WRKY and others
Os12g0455000	OsTHI34	WRKY and others
Os12g0484900	OsGRF7	WRKY and others
Os12g0491800	OsKSL10	WRKY and others
Os12g0555000	RSOsPR10	WRKY and others
Os12g0555200	RPR10b	WRKY and others
Os12g0555300	PR10	WRKY and others
Os12g0614800	OsRLCK374	WRKY and others
Os01g0232000	OsTIP4;3	WRKY and others
Os12g0106900		Smallest response
Os01g0775600		Smallest response
Os02g0225300		Smallest response
Os12g0172500		Smallest response
Os12g0106900		Smallest response
Os01g0945800		Smallest response
Os01g0775600		Smallest response
Os02g0113800		Smallest response
Os12g0106900		Smallest response
Os04g0393300		Smallest response
Os07g0203700		Smallest response
Os03g0279900		Smallest response
Os12g0106900		Smallest response
Os04g0393300		Smallest response
Os05g0350700		Smallest response
Os05g0446800		Smallest response
Os12g0134200		Smallest response
Os11g0296800		Smallest response
Os08g0427300		Smallest response
Os10g0564600		Smallest response
Os12g0129000		Smallest response
Os11g0102800		Smallest response
Os02g0184400		Smallest response
Os03g0844500		Smallest response
Os05g0126300		Smallest response
Os03g0794800		Smallest response
Os06g0103700		Smallest response
Os01g0920400		Smallest response
Os11g0183700		Smallest response
Os08g0384900		Smallest response
Os02g0245100		Smallest response
Os08g0558700		Smallest response
Os10g0487400		Smallest response
Os09g0267600		Smallest response
Os02g0832800		Smallest response
Os03g0309200		Smallest response
Os03g0786800		Smallest response
Os10g0397200		Smallest response
Os03g0679000		Smallest response
Os09g0267600		Smallest response
Os08g0295000		Smallest response
Os08g0427300		Smallest response
Os07g0498800		Smallest response
Os01g0674500		Smallest response
Os03g0119000		Smallest response
Os02g0776700		Smallest response
Os12g0165000		Smallest response
Os02g0100700		Smallest response
Os03g0577200		Smallest response
Os05g0446800		Smallest response
Os03g0412200		Smallest response
Os02g0776700		Smallest response
Os12g0636000		Smallest response
Os10g0487400		Smallest response
Os06g0724100		Smallest response
Os02g0224200		Smallest response
Os05g0149600		Smallest response
Os06g0103700		Smallest response
Os02g0776700		Smallest response
Os06g0300800		Smallest response
Os02g0224200		Smallest response
Os02g0265400		Smallest response
Os06g0264300		Smallest response
Os05g0264200		Smallest response
Os02g0664700		Smallest response
Os03g0835800		Smallest response
Os10g0533900		Smallest response
Os02g0832800		Smallest response
Os05g0154900		Smallest response
Os02g0820700		Smallest response
Os04g0228000		Smallest response
Os03g0112700		Smallest response
Os05g0133900		Smallest response
Os02g0742000		Smallest response
Os06g0618600		Smallest response
Os05g0149600		Smallest response
Os01g0499300		Smallest response
Os05g0508700		Smallest response
Os06g0331300		Smallest response
Os04g0409600		Smallest response
Os10g0324600		Smallest response
Os07g0578600		Smallest response
Os08g0374100		Smallest response
Os06g0699900		Smallest response
Os03g0309200		Smallest response
Os07g0636100		Smallest response
Os06g0724100		Smallest response
Os02g0114600		Smallest response
Os06g0136500		Smallest response
Os06g0170500		Smallest response
Os05g0315200		Smallest response
Os10g0329300		Smallest response
Os02g0272600		Smallest response
Os01g0945800		Smallest response
Os01g0337600		Smallest response
Os09g0529700		Smallest response
Os01g0976000		Smallest response
Os01g0958000		Smallest response
Os04g0548000		Smallest response
