# Supplementary material for: Elucidation of Novel cis-Regulatory Elements and Promoter Structures Involved in Iron Excess Response Mechanisms in Rice Using a Bioinformatics Approach
Source: Front Plant Sci. 2021 Jun 2;12:660303. doi: 10.3389/fpls.2021.660303 (PMC8207140; doi:10.3389/fpls.2021.660303)
Supplement: Supplementary file 1 [file Data_Sheet_1.zip › Supplementary Table 10.xlsx]

## Sheet: Supplementary table 7 MAMA resu
Supplementary Table 10-1 MAMA result from Zn deficient root using 500 bp upstream of TSS
	Regulon	All genes detected	Random sequence
Number of genes	223	29535	29535
Search target area in base pairs	111500	14767500	14767500
Motif name	Found in upstream of regulon	Found in upstream of all genes	Found in random sequence	Enrichment (regulon/allgenes)	Enrichment (regulon /random sequence)	p-value (vs. all)	p-value (vs. random)
AGCTAGCT	414	27754	13564	1.97564	4.04245	3.79463e-36	1.87614e-118
CTATAAAT	525	46429	8341	1.49762	8.3363	7.18359e-19	9.29087e-286
CATGCATG	413	28957	21715	1.88898	2.51897	3.53788e-32	4.22806e-60
CAGAATGG	31	1622	2245	2.5313	1.82885	3.12079e-06	0.00067271
CAGTAACT	50	3728	3736	1.77634	1.77254	5.80586e-05	6.08397e-05
CATTACAC	94	4219	2975	2.95087	4.18478	2.63339e-19	1.7192e-29
CTGCACTC	31	2080	1859	1.97392	2.20859	0.000219312	3.57546e-05
GAACTGCC	23	1647	378	1.84955	8.05876	0.00231153	6.65028e-14
AGCGTACG	66	4833	6484	1.80867	1.34813	3.30329e-06	0.00338566
TAAATACC	88	5923	6096	1.96776	1.91192	3.55685e-09	1.21419e-08
GCCAACTA	75	3728	2109	2.66451	4.70995	1.21654e-13	6.86259e-27
TCGATCGC	197	12976	10191	2.01075	2.56025	4.7861e-19	1.35897e-30
TGTCGTCA	70	3648	6214	2.54141	1.49197	5.72428e-12	0.000345319
TATATCAA	155	8274	2732	2.48112	7.51421	3.18541e-23	1.16396e-79
GTCCGTGA	29	1416	741	2.71248	5.18337	1.7848e-06	2.03446e-12
GTACACCT	55	3023	6353	2.40966	1.14661	4.944e-09	0.0328395
GTGTTAGC	31	1674	1494	2.45267	2.74817	5.60562e-06	6.41515e-07
TAGCTCGA	41	2756	3364	1.97032	1.61421	3.06083e-05	0.00110186
CAGCTTAG	42	1650	1241	3.3713	4.48239	2.81317e-11	3.92695e-15
CGTGATCA	53	3152	3374	2.22701	2.08048	9.75484e-08	6.73084e-07
ATTACCAG	48	2357	2115	2.6972	3.00582	1.55357e-09	5.32458e-11
TATCATCG	25	1351	750	2.45085	4.4148	3.93114e-05	1.49655e-09
AATATCTC	35	2243	1618	2.06667	2.86498	4.34631e-05	5.27709e-08
TGCAAGCG	13	1434	0	1.20068	DIV0	0.089589	0
ATATAGCG	35	1980	3995	2.34118	1.16033	4.02373e-06	0.0465397
AATGCCCC	11	542	875	2.68798	1.66501	0.00225502	0.0354297
ATAAGTAG	41	2976	3488	1.82466	1.55682	0.000135541	0.00190597
TAACCAAC	32	1414	380	2.99732	11.1532	7.10783e-08	9.55508e-23
ACGGCCAT	26	1951	992	1.76501	3.47131	0.0023472	7.54022e-08
TCGACACT	17	834	1621	2.6997	1.38899	0.000199189	0.0421983
GACTTTAC	24	1114	1622	2.85337	1.95971	5.62918e-06	0.00100196
CACTCGCT	35	1332	3752	3.48013	1.23548	5.05139e-10	0.0324123
CTACACAG	49	2432	1863	2.66848	3.4835	1.4862e-09	2.32028e-13
TCAGTTAG	7	495	1995	1.87295	0.464716	0.0481314	0.0100245
GCATCGAT	32	2117	6370	2.00199	0.665339	0.000143092	0.00330424
TCTCACAT	40	1943	2483	2.72659	2.13361	2.3635e-08	7.30093e-06
CACACTAT	34	1763	0	2.55422	DIV0	9.36557e-07	0
TACGTGCA	32	1694	1753	2.50189	2.41769	2.78362e-06	5.33297e-06
TTAGCATG	57	2731	2242	2.7643	3.36722	2.23421e-11	1.16933e-14
TCTGCAGG	7	781	1622	1.18708	0.571583	0.135192	0.0393542
CATCATGC	37	2484	497	1.9728	9.86001	6.62017e-05	3.01632e-24
GTCTACGT	5	290	375	2.28352	1.76592	0.0469579	0.0893634
TATAGTTC	19	1195	1374	2.1058	1.83147	0.00140484	0.00515795
ATGAACGG	13	461	623	3.73486	2.76368	5.4401e-05	0.000802917
CGGCAAAT	5	139	0	4.76417	DIV0	0.00371466	0
TTATATGC	15	1677	744	1.18465	2.67024	0.0835629	0.000486221
GTATGCAA	11	305	1245	4.77667	1.17019	2.41849e-05	0.104933
AGCACACA	6	428	375	1.85669	2.1191	0.0624723	0.0421696
CCATCACT	11	467	623	3.11966	2.3385	0.000771895	0.00566156
CATCAGCA	20	984	743	2.69195	3.56511	6.40103e-05	1.43314e-06
AACAACCA	43	2499	1493	2.27895	3.81453	7.58484e-07	3.61825e-13
Supplementary Table 10-2 MAMA result from Zn deficient root using -50 to +150 relative to TSS
	Regulon	All	Random sequence
Number of genes	223	29535	29535
Search target area in base pairs	44600	5907000	5907000
Motif name	Found in upstream of regulon	Found in upstream of all genes	Found in random sequence	Enrichment (regulon vs all genes)	Enrichment (regulon vs random sequence)	p-value (vs. all)	p-value (vs. random)
CTATAAAT	229	9953	4196	3.04729	7.22823	#NUM!	#NUM!
TAATTAAC	100	3907	3696	3.38991	3.58344	8.21065e-31	8.73442e-33
TTAAGCTA	86	3275	1101	3.47792	10.3453	1.51263e-26	1.5765e-62
AGCTAGCT	174	8218	1864	2.80424	12.3633	1.57563e-54	4.33884e-161
TACATATA	67	2446	2908	3.62786	3.05149	4.16417e-21	3.07848e-17
ACACTATA	37	1279	2097	3.83145	2.33688	2.23851e-12	8.35334e-07
GAGCTAAT	26	797	1311	4.32063	2.62665	4.57583e-10	5.4468e-06
ATAATGGC	86	4402	1207	2.5875	9.43677	4.12631e-18	2.56207e-59
CATGGCTT	47	1751	641	3.55504	9.71118	2.21709e-14	6.7287e-32
TAAGATCA	18	674	957	3.53708	2.49111	3.56145e-06	0.000259931
TTGCAGTG	7	150	0	6.18072	DIV0	0.000143564	0
AGTATATA	19	1005	728	2.50392	3.45664	0.000168902	2.64857e-06
TGTAACGA	7	75	332	12.3614	2.79249	1.94517e-06	0.00976241
TGTGAGTT	17	326	476	6.90659	4.73014	6.83061e-10	1.47386e-07
TAGACGTG	11	109	438	13.3659	3.32622	1.04455e-09	0.000424868
TACTGTAT	5	229	585	2.89179	1.132	0.0225577	0.170906
TGAAATAT	5	84	194	7.88357	3.4135	0.000439336	0.0127682
ATCAGTTA	22	698	633	4.17445	4.60311	1.8902e-08	3.46028e-09
AGCATGAA	10	174	146	7.61172	9.0715	9.77041e-07	2.07073e-07
ATGCACAT	17	462	1022	4.87348	2.20308	9.79816e-08	0.00129667
AATACCAG	15	569	810	3.49149	2.45267	2.59033e-05	0.000910376
GATCACAC	25	749	91	4.42069	36.3857	6.38072e-10	7.28326e-31
TGACACAC	13	600	243	2.86962	7.08548	0.000511222	5.29527e-08
TGTAGTAA	2	82	387	3.23034	0.684465	0.103214	0.230378
TATGGTAC	2	56	148	4.73014	1.78978	0.0585026	0.204794
ATCGATCA	15	1094	394	1.81596	5.04228	0.0104628	3.65786e-07
TAAGTTGT	3	70	190	5.67617	2.09122	0.0144034	0.11736
AGTGTTCG	10	230	391	5.75843	3.38731	1.05949e-05	0.000660646
AAAGATGC	9	117	102	10.188	11.6862	3.2787e-07	1.06367e-07
ATGGCGCG	9	255	45	4.67449	26.4888	0.000133011	1.0189e-10
