# Supplementary material for: Elucidation of Novel cis-Regulatory Elements and Promoter Structures Involved in Iron Excess Response Mechanisms in Rice Using a Bioinformatics Approach
Source: Front Plant Sci. 2021 Jun 2;12:660303. doi: 10.3389/fpls.2021.660303 (PMC8207140; doi:10.3389/fpls.2021.660303)
Supplement: Supplementary file 1 [file Data_Sheet_1.zip › Supplementary Table 11.xlsx]

## Sheet: varImp.rf
Supplementary Table 11 Selected MAMA and PLACE CREs
CRE candidate	Overeall Importance (weight in tree model)	Infomation
CATGCATG	100	IDEF1-BS
ATCGATCG	56.8257	DCEp2
ATAATGGC	54.7122	Zinc-related Downstream motif
GCAGCAGC	54.05	Novel:GCWGCWGC
CGACACGC	49.9301	Novel:CGACACGC
EECCRCAH1	48.6836	Myb-binding
CACCAACC	48.6807	Myb-binding like
CRTDREHVCBF2	48.2224	AP2/ERF binding
GCGCGCCA	46.229	GC box, Zinc finger binding
CTACGTGC	44.2011	bZIP/bHLH
CDA1ATCAB2	42.4129	Dark response
GTACACCT	39.5065	Novel
ATCACCTC	38.1976
CGCGACAC	37.5906
TAGCTACT	36.5566
TGTCGTCA	35.2852	W box, WRKY binding
CARG2ATAP3	34.8665
CTATAAAT	34.3313	MADS box, TBP binding
CTTAGCTA	34.312
AGCTAAGC	34.0263
ACGTACGC	32.1418	FAM1-like
AGCTAGCT	31.1382	DCEp1
CGAGCGCG	30.0052
TATABOX5	28.162
E2FAT	27.8746	E2F binding
TACGTACG	27.1438
CATCACAC	26.9215	Novel
CACACGCT	25.1446
OPAQUE2ZMB32	24.5292
GTGATCAC	23.665
ABREBZMRAB28	21.696
TAAGCTAG	19.4699
5659BOXLELAT5659	19.2704
AGGCACCA	15.2507
ACAATGGC	13.516
OCETYPEIINTHISTONE	13.0413
TATCCACHVAL21	11.5008
GCCACGAT	10.6424
LS5ATPR1	5.7172
LEGUMINBOXLEGA5	5.61949
CACCCAGC	5.00901
GCCACACG	4.58746
GACTTTAC	2.85212
