# Supplementary material for: Elucidation of Novel cis-Regulatory Elements and Promoter Structures Involved in Iron Excess Response Mechanisms in Rice Using a Bioinformatics Approach
Source: Front Plant Sci. 2021 Jun 2;12:660303. doi: 10.3389/fpls.2021.660303 (PMC8207140; doi:10.3389/fpls.2021.660303)
Supplement: Supplementary file 1 [file Data_Sheet_1.zip › Supplementary Table 2.xlsx]

## Sheet: Fe storage type.TFco_occurence
Supplementary Table 2. Fe storage type genes TF co-occurence
TF locus	TF family	TF name	Support	Confidence
Os12g0580300	TBP		93.8	93.8
Os01g0693400	AP2; B3; RAV		93.8	93.8
Os01g0835600	AT-Hook		93.8	93.8
Os07g0184800	AT-Hook		93.8	93.8
Os02g0725900	NF-YB	NFYB1	93.8	93.8
Os12g0616400	TCP	PCF8	93.8	93.8
Os04g0194600	TCP	PCF1	93.8	93.8
Os03g0785800	TCP	PCF6	93.8	93.8
Os01g0213800	TCP	PCF5	93.8	93.8
Os01g0834400	NF-YB	NFYB2	93.8	93.8
Os03g0727000	Homeodomain; TALE		93.8	93.8
Os10g0432300	TBP		93.8	93.8
Os04g0676600	B3		93.8	93.8
Os05g0463800	NF-YB	NFYB3	93.8	93.8
Os05g0489700	bZIP		93.8	93.8
Os08g0544800	TCP	PCF2	93.8	93.8
Os02g0766700	bZIP		93.8	93.8
Os11g0175700	TCP	PCF3	93.8	93.8
Os06g0211200	bZIP		93.8	93.8
Os08g0101000	B3	IDEF1	93.8	93.8
L345501	(Others)		93.8	93.8
X16509	Alpha-amylase		93.8	93.8
M24286	Alpha-amylase		93.8	93.8
M24287	Alpha-amylase		93.8	93.8
Os02g0564700	bHLH		93.8	93.8
Os05g0573500	NF-YB	NFYB4	93.8	93.8
Os09g0456200	bZIP		93.8	93.8
