# Supplementary material for: Elucidation of Novel cis-Regulatory Elements and Promoter Structures Involved in Iron Excess Response Mechanisms in Rice Using a Bioinformatics Approach
Source: Front Plant Sci. 2021 Jun 2;12:660303. doi: 10.3389/fpls.2021.660303 (PMC8207140; doi:10.3389/fpls.2021.660303)
Supplement: Supplementary file 1 [file Data_Sheet_1.zip › Supplementary Table 3.xlsx]

## Sheet: No response gene.TFco_occurence
Supplementary Table 3. No response genes TF co-occurence
TF locus	TF family	TF name	Support	Confidence
Os09g0491708	AT-Hook		92.9	92.9
Os08g0512400	AT-Hook		92.9	92.9
Os06g0326000	AT-Hook		92.9	92.9
Os01g0292900	SBP	SPL1	92.9	92.9
Os05g0408200	SBP	SPL9	92.9	92.9
Os06g0663500	SBP	SPL11	92.9	92.9
Os09g0491532	SBP		92.9	92.9
M24287	Alpha-amylase		92.9	92.9
M24286	Alpha-amylase		92.9	92.9
Os03g0437200	C2H2		92.9	92.9
Os12g0583700	C2H2		92.9	92.9
Os03g0437100	C2H2		92.9	92.9
Os07g0184800	AT-Hook		96.4	96.4
Os09g0417400	bHLH		96.4	96.4
Os08g0536800	bHLH		96.4	96.4
Os09g0474100	bHLH		96.4	96.4
Os08g0524800	bHLH		96.4	96.4
Os09g0501600	bHLH		96.4	96.4
Os08g0487700	bHLH		96.4	96.4
Os09g0510500	bHLH		96.4	96.4
Os07g0193800	bHLH		96.4	96.4
Os06g0275600	bHLH		96.4	96.4
Os06g0193400	bHLH		96.4	96.4
Os05g0103000	bHLH		96.4	96.4
Os04g0350700	bHLH		96.4	96.4
Os03g0802900	bHLH		96.4	96.4
Os01g0915600	bHLH		96.4	96.4
Os02g0564700	bHLH		96.4	96.4
Os03g0728900	bHLH		96.4	96.4
Os02g0705500	bHLH		96.4	96.4
Os03g0231950	bHLH		96.4	96.4
Os08g0513700	SBP	SPL15	96.4	96.4
Os08g0531600	SBP	SPL16	96.4	96.4
Os09g0507100	SBP	SPL18	96.4	96.4
Os04g0551500	SBP	SPL7	96.4	96.4
Os03g0833300	SBP	SPL6	96.4	96.4
Os02g0177300	SBP	SPL5	96.4	96.4
Os08g0509600	SBP	SPL14	96.4	96.4
Os06g0703500	SBP	SPL12	96.4	96.4
Os06g0659100	SBP	SPL10	96.4	96.4
Os02g0174100	SBP	SPL4	96.4	96.4
Os02g0139400	SBP	SPL3	96.4	96.4
Os01g0922600	SBP		96.4	96.4
Os11g0496600	SBP	SPL19	96.4	96.4
Os06g0211200	bZIP		96.4	96.4
Os09g0456200	bZIP		96.4	96.4
Os02g0766700	bZIP		96.4	96.4
Os05g0489700	bZIP		96.4	96.4
Os03g0727000	Homeodomain; TALE		100	100
Os01g0213800	TCP	PCF5	100	100
Os01g0834400	NF-YB	NFYB2	100	100
Os02g0725900	NF-YB	NFYB1	100	100
Os04g0676600	B3		100	100
Os05g0463800	NF-YB	NFYB3	100	100
Os05g0573500	NF-YB	NFYB4	100	100
Os08g0101000	B3	IDEF1	100	100
Os08g0544800	TCP	PCF2	100	100
Os03g0785800	TCP	PCF6	100	100
Os11g0175700	TCP	PCF3	100	100
Os04g0194600	TCP	PCF1	100	100
Os12g0616400	TCP	PCF8	100	100
