# Supplementary material for: Elucidation of Novel cis-Regulatory Elements and Promoter Structures Involved in Iron Excess Response Mechanisms in Rice Using a Bioinformatics Approach
Source: Front Plant Sci. 2021 Jun 2;12:660303. doi: 10.3389/fpls.2021.660303 (PMC8207140; doi:10.3389/fpls.2021.660303)
Supplement: Supplementary file 1 [file Data_Sheet_1.zip › Supplementary Table 4.xlsx]

## Sheet: countmotifs4freq-list_output_50
Supplementary Table 4-1 MAMA result from Fe excess Newest leaf using 500 bp upstream of TSS
	Regulon	All	Random sequence
Number of genes	326	29655	29655
Search target area in base pairs	163000	14827500	14827500
Motif name	Found in upstream of regulon	Found in upstream of all genes	Found in random sequence	Enrichment (regulon vs all genes)	Enrichment (regulon vs random sequence)	p-value (vs. all)	p-value (vs. random)
AGCTAGCT	622	35943	21763	1.57419	2.59987	1.25229e-26	1.37565e-94
CACCAACC	556	22123	19741	2.28618	2.56204	1.90518e-66	1.32243e-82
GTACGTAC	194	9673	7765	1.8244	2.27269	7.26641e-15	2.84216e-24
AGCTAAGC	195	9032	4884	1.96395	3.63194	7.07491e-18	3.73455e-50
TGCATGCA	375	20378	9667	1.67398	3.52874	8.88467e-21	3.70172e-91
AGTGTGTG	136	10803	9616	1.14518	1.28654	0.010343	0.000639805
TCGATCGA	273	15509	3857	1.60125	6.43863	1.17608e-13	4.56823e-123
AGCTGCAC	319	16907	9502	1.71634	3.05391	2.03596e-19	6.2233e-64
AGCTCACG	149	5955	5000	2.27607	2.71079	3.66207e-19	6.45337e-26
GTATATAT	598	36171	9118	1.50391	5.96598	1.58735e-21	1.59036e-250
AGTAGCTA	37	1890	128	1.78082	26.2949	0.000387408	5.45405e-39
CGCCTATA	51	2199	625	2.10972	7.42285	7.25281e-07	3.2353e-27
GCAGCAGC	134	7545	3124	1.61557	3.90188	6.19391e-08	3.75011e-38
GCACATGC	14	577	249	2.20715	5.11457	0.00344298	9.84289e-07
TGGTGAGT	54	3229	1131	1.52127	4.34322	0.000851967	2.19904e-18
TACCTAAC	15	561	249	2.43225	5.47989	0.00113843	1.79606e-07
GTAGTAGG	99	7767	2518	1.15948	3.57651	0.0142661	5.98667e-26
GCCATTGC	64	3443	3756	1.69092	1.55001	2.84241e-05	0.000238805
TGCACTGC	62	3676	3894	1.53425	1.44836	0.000358237	0.00116087
ACACTAGC	35	1532	1500	2.07821	2.12255	3.93087e-05	2.66922e-05
GGCACTAT	11	484	992	2.06742	1.0087	0.0118495	0.119333
TTAATTAA	77	3779	752	1.85351	9.31436	2.62364e-07	7.52755e-47
CCGAGCTA	15	981	1613	1.39092	0.845935	0.0491813	0.0820307
CAGTAGTG	19	898	1378	1.92468	1.25425	0.00331955	0.0579457
GTGGTTGT	38	2192	875	1.57697	3.95053	0.00214108	2.89636e-12
GCTCGCAC	55	3471	746	1.44141	6.70663	0.0020475	3.92745e-27
ACTGCATC	25	920	874	2.47191	2.60201	3.46323e-05	1.59282e-05
CACCTCCA	64	2182	0	2.66812	DIV0	6.24471e-12	0
AGGTGATG	25	1113	2121	2.04327	1.07221	0.000485082	0.0749438
CGGTCAGC	10	489	498	1.86025	1.82663	0.0256983	0.0279346
CACTGGAC	10	465	1002	1.95626	0.907847	0.0202267	0.119217
GCGACACT	25	1344	752	1.69208	3.02414	0.00427216	1.4198e-06
GCGCGCTG	75	4838	2252	1.41018	3.02952	0.000872992	2.38312e-16
TACGTGTA	23	956	376	2.18852	5.56443	0.000330706	9.26876e-11
GCGTACAT	8	622	881	1.16998	0.826027	0.127114	0.11944
ACTGGTGG	10	367	122	2.47865	7.45625	0.00557077	1.35671e-06
GTGGCCGG	9	399	624	2.05187	1.31201	0.0206126	0.0972428
CTCCATTA	9	279	371	2.9344	2.20673	0.00308109	0.0145686
GACGAACG	10	564	0	1.61288	DIV0	0.0469406	0
TAACGCAC	4	122	881	2.9825	0.413014	0.035257	0.022805
TACAACGT	4	222	0	1.63903	DIV0	0.128766	0
AGCACTCA	7	148	0	4.30246	DIV0	0.00117658	0
TCGCGCGT	13	454	1622	2.60476	0.729076	0.00130146	0.053347
CACGCCAT	6	261	122	2.09118	4.47375	0.0439691	0.00211381
TAAGCCGC	13	914	376	1.29383	3.14511	0.0739484	0.000264556
TAAGCTTG	22	921	626	2.17292	3.1969	0.000468109	2.45219e-06
ACCAGCTG	9	452	1622	1.81127	0.504745	0.0353667	0.00905456
CGATCTCG	10	463	748	1.96471	1.21613	0.019804	0.104551
ATTGGGAG	6	181	624	3.01546	0.874676	0.0117844	0.151836
AGACGTTC	3	65	0	4.19844	DIV0	0.0297591	0
ATGGCACC	2	153	499	1.1891	0.364594	0.263109	0.062381
Supplementary Table 4-2 MAMA result from Fe excess Newest leaf using -50 to +150 relative to TSS
	Regulon	All	Random sequence
Number of genes	326	29655	29655
Search target area in base pairs	65200	5931000	5931000
Motif name	Found in upstream of regulon	Found in upstream of all genes	Found in random sequence	Enrichment (regulon vs all genes)	Enrichment (regulon vs random sequence)	p-value (vs. all)	p-value (vs. random)
AGCTAGCT	348	13772	4683	2.2986	6.75982	#NUM!	#NUM!
TAGCTAAG	122	4497	2128	2.46784	5.21517	5.73112e-23	1.222e-54
CTATAAAT	232	9415	4173	2.24155	5.05731	3.43294e-48	9.0269e-121
ACAATGGC	257	9640	4119	2.42514	5.67573	4.032e-66	9.98217e-154
GTGTGTGT	29	1483	581	1.77884	4.54048	0.00108251	1.98389e-11
TATATACC	62	2232	1495	2.52684	3.77251	1.01063e-11	1.79464e-19
CGCCTATA	16	412	688	3.53267	2.11549	1.34782e-05	0.00260606
CATTGCCA	54	1906	1763	2.57722	2.78626	1.30697e-10	7.84232e-12
TAATTAGC	35	1292	926	2.46426	3.43825	7.36768e-07	2.66021e-10
CACTGTGC	26	711	1315	3.32647	1.79857	1.01292e-07	0.00159009
TGCTGCTG	226	8713	888	2.35951	23.1513	4.32791e-50	1.93797e-260
TAGCTCTA	10	531	732	1.71311	1.24271	0.0364936	0.10138
CAGCTTAA	31	715	633	3.94399	4.4549	1.19291e-10	6.29699e-12
GCAACAAT	31	973	693	2.89821	4.0692	1.19491e-07	5.66508e-11
CATGCACG	19	604	685	2.86152	2.52315	3.63103e-05	0.000168339
CTAGCAAC	14	258	433	4.93615	2.94117	1.23308e-06	0.000269219
AACGTACG	6	130	51	4.19844	10.7019	0.00276938	2.3741e-05
ATATAATG	9	201	445	4.07312	1.83977	0.000358419	0.0327818
ATATATGT	7	297	97	2.14399	6.56457	0.0296512	0.000102505
GCTGCATT	23	624	292	3.35292	7.16515	4.77462e-07	3.88904e-13
TAGTAGCT	5	122	0	3.72812	DIV0	0.00933525	0
GTTGGTTA	7	214	0	2.97553	DIV0	0.00735811	0
AATAGTGC	1	35	97	2.59904	0.937797	0.262122	0.367667
CTGTACTA	2	52	343	3.4987	0.530416	0.0922418	0.163479
CTAGGTAG	4	118	288	3.0836	1.26342	0.0320786	0.177447
GCATGTAG	3	33	292	8.26966	0.934585	0.00550245	0.223489
ACCTTGGT	7	125	0	5.09411	DIV0	0.000447109	0
TGGTGACC	3	165	288	1.65393	0.947565	0.162545	0.224075
AGCAGTGT	3	174	149	1.56838	1.83153	0.172724	0.142616
GCTAAACT	1	32	145	2.84269	0.627354	0.247674	0.324081
