# Supplementary material for: Elucidation of Novel cis-Regulatory Elements and Promoter Structures Involved in Iron Excess Response Mechanisms in Rice Using a Bioinformatics Approach
Source: Front Plant Sci. 2021 Jun 2;12:660303. doi: 10.3389/fpls.2021.660303 (PMC8207140; doi:10.3389/fpls.2021.660303)
Supplement: Supplementary file 1 [file Data_Sheet_1.zip › Supplementary Table 5.xlsx]

## Sheet: countmotifs4freq-list_output_50
Supplementary Table 5-1 MAMA result from Fe excess Old leaf using 500 bp upstream of TSS
	Regulon	All genes detected	Random sequence
Number of genes	326	29655	29655
Search target area in base pairs	163000	14827500	14827500
Motif name	Found in upstream of regulon	Found in upstream of all genes	Found in random sequence	Enrichment (regulon vs all genes)	Enrichment (regulon vs random sequence)	p-value (vs. all)	p-value (vs. random)
AGCTAGCT	885	39528	23639	2.46822	4.12724	#NUM!	#NUM!
GATCGATC	462	20352	10729	2.50254	4.7471	#NUM!	#NUM!
AGCTTAGC	160	8210	6362	2.14844	2.7725	1.40596e-16	2.43979e-28
GCGCGCCA	448	26481	14992	1.86505	3.29431	#NUM!	#NUM!
CCTATAAA	189	7567	1621	2.75349	12.8536	2.18579e-35	1.13617e-147
CTACGTGC	212	9922	12523	2.3555	1.86626	2.14402e-31	5.86779e-17
CGACACGC	242	11306	8491	2.35967	3.14197	4.26041e-40	5.53971e-65
GCATGCAC	269	15699	10505	1.88897	2.82294	2.64101e-29	2.08924e-68
ACGGCATG	32	2070	2503	1.70422	1.4094	0.0121517	0.0506069
TCACAGCT	48	2107	3243	2.51144	1.6317	8.63021e-07	0.00693897
GCCACTAT	72	3023	2371	2.62567	3.3477	1.65698e-10	1.954e-15
GCTCTACT	23	886	881	2.8618	2.87805	9.72048e-05	8.99552e-05
CACCCAGC	97	4191	880	2.55152	12.1516	1.9572e-13	4.99982e-67
ACGCACGC	145	7612	6634	2.09998	2.40956	9.20042e-14	5.20485e-19
CTCGCTAG	47	2144	3135	2.41668	1.65274	3.02388e-06	0.00617869
CATCACAC	138	6931	3887	2.19497	3.9139	1.81615e-14	7.24704e-39
CCACGACG	118	9020	4250	1.44219	3.06083	0.00380225	6.3245e-23
GATCACCA	120	6415	4257	2.0622	3.10759	1.64242e-10	6.14304e-24
CGATCCAC	32	1301	1874	2.71155	1.88246	1.38425e-05	0.00403857
CACCGCGA	53	2548	1002	2.2931	5.83114	3.03663e-06	3.76713e-21
CAGTAGCT	43	1879	996	2.52283	4.75943	2.89547e-06	2.84685e-14
ATAAATAC	31	1333	122	2.56376	28.0122	4.98132e-05	7.39503e-32
CGCGCACA	87	3857	874	2.48665	10.9737	1.99814e-11	3.67827e-56
CGTGTACG	20	1178	997	1.87167	2.21147	0.0163729	0.00404692
CACACGGT	20	731	631	3.01619	3.49419	0.000137844	2.09071e-05
ACGTACCA	21	715	376	3.23787	6.15711	3.7754e-05	1.81169e-09
TGCCAACC	24	1065	2254	2.48432	1.17382	0.000475122	0.0831936
CACGATTA	12	396	127	3.34066	10.4165	0.00115662	2.42384e-08
CCTGCCAC	33	1835	3887	1.98255	0.935934	0.00182889	0.0185989
GCAAGCCT	13	665	376	2.1551	3.81155	0.0177309	0.000238728
TCATCAAC	22	695	127	3.48966	19.097	8.54652e-06	1.80381e-19
GTCACCCC	11	659	0	1.84015	DIV0	0.051343	0
ACGCGATC	9	516	0	1.92282	DIV0	0.0574379	0
CCGAGCTA	9	730	997	1.35914	0.99516	0.126024	0.110177
CCGCCATT	8	681	748	1.29506	1.17905	0.138858	0.14089
CCAGTTCG	9	272	1246	3.6477	0.796288	0.00253796	0.0515332
AGCTGCAC	48	2421	1491	2.18571	3.54903	2.80422e-05	2.4948e-11
CACGCGTC	10	482	626	2.28717	1.76105	0.0235746	0.067395
TACCACCT	12	433	122	3.05519	10.8434	0.00227063	1.57858e-08
CGCTTTCG	7	349	620	2.21115	1.24466	0.0521099	0.150248
TCGACCGC	6	375	754	1.76387	0.877254	0.110888	0.113318
GCCACACA	15	685	122	2.41405	13.5543	0.00545983	1.24994e-11
TCTAACCC	3	144	0	2.2967	DIV0	0.135977	0
CACTACCG	3	96	752	3.44505	0.439794	0.0681034	0.0232695
TCACGAGC	9	283	1000	3.50592	0.992175	0.00322028	0.109502
TAGCAGAC	9	364	376	2.72575	2.63876	0.0129283	0.0152023
CAGAGCAC	9	217	0	4.57223	DIV0	0.000601116	0
GTACGCAT	2	109	122	2.02278	1.80724	0.217058	0.235786
CCCCGGCA	3	110	0	3.00659	DIV0	0.0879181	0
CACAGGCC	4	151	249	2.92031	1.77095	0.0600164	0.152015
CATCGTCA	12	758	626	1.74525	2.11326	0.0561266	0.0236339
Supplementary Table 5-2 MAMA result from Fe excess Old leaf using -50 to +150 relative to TSS
	Regulon	All genes detected	Random sequence
Number of genes	269	29655	29655
Search target area in base pairs	53800	5931000	5931000
Motif name	Found in upstream of regulon	Found in upstream of all genes	Found in random sequence	Enrichment (regulon vs all genes)	Enrichment (regulon vs random sequence)	p-value (vs. all)	p-value (vs. random)
CTATAAAT	195	7007	2428	3.06795	8.85384	3.36444e-44	1.76891e-123
CCCCTATA	15	586	490	2.82188	3.37474	0.00151726	0.000288972
AGCTAGCT	267	9873	2924	2.98131	10.0665	6.34305e-73	2.59592e-206
TAGCTTAA	40	1830	1989	2.40965	2.21703	1.72114e-05	9.36197e-05
TCGATCGA	178	8052	1059	2.43704	18.5298	1.08971e-25	1.74994e-164
ATTAACTG	20	709	188	3.10978	11.7278	9.44075e-05	6.54534e-14
TAATTAGC	68	2032	2726	3.68919	2.74998	1.31252e-16	8.79007e-11
ATCTAAGC	25	912	818	3.02197	3.36924	2.20718e-05	3.88698e-06
TATATACG	20	1017	918	2.16798	2.40178	0.00486255	0.00180266
ACTGCGAT	29	1476	2020	2.16599	1.58268	0.00101599	0.0278061
CACACGCT	76	2888	1554	2.9011	5.39148	3.99136e-13	2.67012e-28
CTTGTGCT	31	1908	1371	1.79114	2.4927	0.00790157	8.01234e-05
AGTGTAGC	12	502	724	2.63526	1.82721	0.00637321	0.046812
TCAATTAC	3	191	489	1.73154	0.676329	0.189623	0.119324
CTGCAGGT	62	2519	729	2.71337	9.37583	1.13618e-09	9.82748e-36
GCTCTGGT	31	1120	441	3.05133	7.74941	2.05725e-06	5.99794e-16
TCGACACG	15	708	51	2.33563	32.424	0.00699914	5.48737e-17
ACGACTGT	1	20	0	5.51208	DIV0	0.176574	0
CTTCGTCT	30	1886	1350	1.75358	2.44981	0.010745	0.000135716
GCGTCCAC	51	2754	884	2.04151	6.36009	8.13313e-05	5.85409e-22
GGCCGTCG	71	3776	142	2.07287	55.1208	1.981e-06	4.91906e-93
CAAGCAAG	34	1280	1170	2.92829	3.2036	1.59721e-06	2.32919e-07
GCTGATCG	12	990	1117	1.33626	1.18433	0.110029	0.116145
TAGCTCGT	18	919	722	2.15925	2.74841	0.00716245	0.000763721
ACAATGGC	51	2258	1014	2.48996	5.5447	4.94344e-07	1.84274e-19
CGATCTCA	15	743	979	2.2256	1.6891	0.00990765	0.0485126
GGTGAGCC	7	265	142	2.91204	5.43445	0.018897	0.000908414
TATAGTCT	8	194	489	4.54605	1.80354	0.00120731	0.0801717
CCAAACTG	1	175	299	0.629952	0.368701	0.281036	0.122025
TCACCACA	16	556	734	3.17242	2.40309	0.000353082	0.00448477
