# Supplementary material for: Elucidation of Novel cis-Regulatory Elements and Promoter Structures Involved in Iron Excess Response Mechanisms in Rice Using a Bioinformatics Approach
Source: Front Plant Sci. 2021 Jun 2;12:660303. doi: 10.3389/fpls.2021.660303 (PMC8207140; doi:10.3389/fpls.2021.660303)
Supplement: Supplementary file 1 [file Data_Sheet_1.zip › Supplementary Table 6.xlsx]

## Sheet: countmotifs4freq-list_output_50
Supplementary Table 6-1 MAMA result from Fe excess Stem using 500 bp upstream of TSS
	Regulon	All	Random sequence
Number of genes	440	39204	39204
Search target area in base pairs	220000	19602000	19602000
Motif name	Found in upstream of regulon	Found in upstream of all genes	Found in random sequence	Enrichment (regulon/allgenes)	Enrichment (regulon /random sequence)	p-value (vs. all)	p-value (vs. random)
AGCTAGCT	760	30548	13573	2.21671	4.98902	2.60752e-84	1.62256e-269
TCGATCGA	721	29308	10232	2.19193	6.27845	3.60286e-78	0
CGCGCGTG	991	49324	38873	1.79017	2.27145	1.84635e-63	4.09543e-115
GCGCGCCA	517	21945	14553	2.0991	3.16531	1.76361e-51	1.00356e-107
GTGCACGC	302	12972	10429	2.07433	2.58013	3.69986e-30	2.1624e-46
CGCGACGC	504	23458	17679	1.91433	2.5401	3.98762e-40	6.69793e-74
CGCCTATA	163	4638	3970	3.13137	3.65826	7.2637e-35	1.27759e-42
ACGTACGC	112	4956	8609	2.01356	1.15916	1.03086e-11	0.0117629
CGACGTGC	179	7049	6947	2.26258	2.2958	2.3488e-22	5.42855e-23
AGCTAAGC	77	3500	1976	1.9602	3.47201	3.38519e-08	6.89783e-20
TATATATA	455	24254	3642	1.6715	11.1314	1.28942e-24	5.9568e-299
CGGCACGG	115	6201	9076	1.6524	1.12897	1.59941e-07	0.0164878
GCCACACG	85	2706	1319	2.79878	5.74185	2.32224e-16	3.95823e-36
GTCGTCGT	95	6610	4142	1.28056	2.04358	0.00280298	1.55296e-10
TGCAATGC	89	3265	2158	2.42876	3.67465	1.15291e-13	2.82561e-24
CGGCCAGC	142	5904	1332	2.14299	9.49865	2.54984e-16	7.21222e-86
GTGCAGCT	50	2113	1170	2.10838	3.80769	9.29223e-07	5.34791e-15
CATGCATG	135	6402	2655	1.87887	4.53051	9.56378e-12	4.30031e-45
AGGCGTGT	24	741	490	2.88583	4.36408	4.71887e-06	3.85696e-09
GCTATAGC	34	1648	3133	1.83823	0.966933	0.000378088	0.0669416
ATGCCGGC	18	701	659	2.28787	2.43369	0.00079774	0.000420322
CCCCGCGA	77	3201	2647	2.1433	2.59188	1.0011e-09	2.21472e-13
CGAGCTGG	25	1245	504	1.78916	4.41964	0.00236116	1.46627e-09
CAGGGTGC	10	279	1660	3.19355	0.536747	0.00109032	0.0112524
GCCACGAT	30	637	0	4.19623	DIV0	1.2555e-10	0
CGCGGTCG	45	1581	1324	2.53605	3.02832	2.64709e-08	1.61551e-10
CTGGAGTG	9	200	0	4.0095	DIV0	0.0004224	0
ACGCTTGG	3	99	0	2.7	DIV0	0.0752612	0
AGTGCGCA	5	222	168	2.00676	2.65179	0.0662389	0.030137
TACCTGCG	17	479	0	3.16221	DIV0	3.40281e-05	0
CGCTGCTG	16	1441	497	0.989313	2.86841	0.0991292	0.000158654
CTAGGTAG	15	408	989	3.27574	1.35136	6.40407e-05	0.0552916
GGTGATCG	23	820	1485	2.49915	1.38	5.76764e-05	0.0282988
AGCTCACG	7	207	330	3.01304	1.89	0.00709964	0.046722
ATGGCCAT	33	1111	329	2.64654	8.93708	6.43063e-07	1.50791e-20
GGCTGCCA	38	1602	659	2.11348	5.13779	1.42698e-05	1.23243e-15
ACGCCATG	9	923	2158	0.868797	0.371594	0.120016	0.00023932
GCACACAC	17	994	1162	1.52384	1.30353	0.0257971	0.0556741
GCCGGGGC	20	976	1649	1.82582	1.08065	0.00444633	0.0837791
TGCCGATC	8	387	323	1.84186	2.20681	0.0408141	0.0197101
CAGAGCAC	16	275	0	5.184	DIV0	1.47944e-07	0
GTCACGCA	13	744	1158	1.55686	1.00026	0.0364181	0.109943
GTCGACAC	6	257	0	2.08016	DIV0	0.044701	0
GCAAGCAG	10	453	667	1.96689	1.33583	0.0196969	0.0854291
TGTGCGTC	2	288	168	0.61875	1.06071	0.206167	0.269751
GAGCGATC	7	373	1499	1.67212	0.416077	0.0679667	0.00373653
CGGCGTCA	7	339	0	1.83982	DIV0	0.0509864	0
ATTCGTGC	11	238	329	4.11807	2.97903	8.55875e-05	0.00108562
TCACCACG	6	263	168	2.0327	3.18214	0.0479964	0.00947053
TAGCTTAA	9	353	1491	2.27167	0.537827	0.0126092	0.0153144
Supplementary Table 6-2 MAMA result from Fe excess Stem using -50 to +150 relative to TSS
	Regulon	All	Random sequence
Number of genes	214	29655	29655
Search target area in base pairs	42800	5931000	5931000
Motif name	Found in upstream of regulon	Found in upstream of all genes	Found in random sequence	Enrichment (regulon vs all genes)	Enrichment (regulon vs random sequence)	p-value (vs. all)	p-value (vs. random)
TATATATA	223	11718	6946	2.63715	4.44892	3.90485e-20	1.07461e-55
CCTATAAA	62	3032	1523	2.83365	5.64126	2.00792e-06	2.9675e-18
AGCTAGCT	207	9860	3541	2.90923	8.10081	1.99189e-23	9.34493e-96
TTAAGCTA	32	1674	633	2.64898	7.00536	0.00128791	2.77092e-12
GATCGATC	149	8074	1057	2.5573	19.5342	3.39903e-11	4.48905e-117
CACACACA	32	3138	432	1.41313	10.2648	0.0619623	1.13283e-16
TAAATACC	21	661	769	4.40253	3.78423	1.83495e-05	0.000135906
ATATACGC	1	221	148	0.627035	0.936316	0.207356	0.3157
GTGATCAC	5	326	440	2.12538	1.57471	0.141287	0.176404
CGTACGTG	9	273	0	4.5684	DIV0	0.00297187	0
CGCTATAT	4	181	146	3.06243	3.79657	0.0930708	0.058246
CTTAATTA	29	753	533	5.33688	7.53972	1.15514e-08	5.35836e-12
ACACGCTA	15	732	534	2.83965	3.89255	0.0104549	0.000817088
AGCACAGT	3	447	875	0.930032	0.475113	0.139255	0.00815473
AGCTAAGC	12	723	780	2.3	2.13192	0.0507114	0.0668414
CTAAGGCA	6	333	242	2.49684	3.43574	0.0902347	0.0366724
TTATTAGC	6	207	97	4.01666	8.57164	0.0212085	0.000762487
GCAACACA	5	122	46	5.67929	15.0625	0.0101044	0.000179274
TAGTTAGT	9	224	50	5.56774	24.9435	0.000861474	8.08024e-09
AATGGCGG	40	3090	820	1.79385	6.75974	0.043217	1.5126e-14
GCTGGTTA	4	311	535	1.78231	1.03607	0.189359	0.133645
TGGTGCTC	2	250	91	1.1086	3.0456	0.238343	0.188043
TACTACGT	0	61	0	0	DIV0	0.504011	1
GTCGTTCG	0	124	46	0	0	0.248106	0.596559
TGGCAATG	18	1195	1040	2.08732	2.39841	0.0459285	0.0209856
ACCTGCAG	6	732	246	1.13586	3.37987	0.115623	0.0386996
GGCACACG	0	83	0	0	DIV0	0.393559	1
TGACTATA	0	105	96	0	0	0.307269	0.340016
TCGACACG	0	68	51	0	0	0.465869	0.563965
TGTTCCAT	2	93	0	2.9801	DIV0	0.192049	0
