# Supplementary material for: Elucidation of Novel cis-Regulatory Elements and Promoter Structures Involved in Iron Excess Response Mechanisms in Rice Using a Bioinformatics Approach
Source: Front Plant Sci. 2021 Jun 2;12:660303. doi: 10.3389/fpls.2021.660303 (PMC8207140; doi:10.3389/fpls.2021.660303)
Supplement: Supplementary file 1 [file Data_Sheet_1.zip › Supplementary Table 7.xlsx]

## Sheet: countmotifs4freq-list_output_50
Supplementary Table 7-1 MAMA result from Fe excess DC using 500 bp upstream of TSS
	Regulon	All genes detected	Random sequence
Number of genes	157	29655	29655
Search target area in base pairs	78500	14827500	14827500
Motif name	Found in upstream of regulon	Found in upstream of all genes	Found in random sequence	Enrichment (regulon/allgenes)	Enrichment (regulon /random sequence)	p-value (vs. all)	p-value (vs. random)
AGCTAGCT	633	44506	28905	2.68648	4.13646	4.65548e-102	4.83666e-185
GATCGATC	293	24571	13863	2.25239	3.99217	5.2916e-35	2.84551e-83
CTATAAAT	253	24019	4624	1.98959	10.3348	2.62777e-23	7.61899e-160
TGCACGCA	415	30865	19922	2.53969	3.93472	2.50867e-61	3.67038e-115
CATGCATG	245	19595	9275	2.36167	4.98942	1.82489e-32	2.26362e-88
CACGCGCG	183	20759	8603	1.66511	4.0179	4.75234e-11	3.8126e-53
AGCTAAGC	91	6010	4004	2.85999	4.29285	6.09012e-18	2.20046e-29
GCGTACGT	38	4620	3993	1.5536	1.79756	0.00262668	0.000284273
GCGCGCTA	55	5289	4871	1.96421	2.13276	2.12994e-06	2.10164e-07
ACCAGCTA	96	8054	4760	2.25143	3.80945	8.70846e-13	3.80915e-27
GCAGCAGC	150	13193	6136	2.14756	4.61747	3.26233e-17	7.08198e-51
CACACACA	110	11197	5122	1.85562	4.0565	1.16666e-09	4.57256e-33
CACCACCA	173	19574	4877	1.66942	6.70026	1.23753e-10	2.67815e-81
CACCCAAC	36	3005	1753	2.26285	3.87899	6.00436e-06	1.69831e-11
CGATCACG	38	2637	1502	2.7219	4.77872	5.29074e-08	1.10545e-14
GCTCACCA	57	3587	3382	3.00152	3.18346	1.04087e-12	1.07577e-13
CCCCTATA	33	1566	1250	3.98034	4.98657	5.92485e-11	1.8574e-13
CTTGCTAG	13	929	3249	2.64317	0.755774	0.00115664	0.0627502
GCTGGCAC	17	1352	2374	2.37504	1.35259	0.000743633	0.0476769
TGCATTGC	21	2115	3642	1.87546	1.08912	0.0028833	0.0805037
CGACACGC	25	2878	4749	1.64077	0.994343	0.00581077	0.0795036
CATCACTC	17	1266	2752	2.53638	1.16681	0.000383564	0.0794477
TAAATACC	10	390	0	4.84321	DIV0	4.92092e-05	0
CAGCATGC	14	874	1623	3.02562	1.62932	0.000231328	0.025442
TCAAGCAC	25	2251	1746	2.09779	2.70454	0.000344961	8.71759e-06
AGCTGCAC	25	1376	498	3.43178	9.4822	1.60432e-07	1.54451e-16
CACAGCAC	9	650	249	2.61534	6.82718	0.00597173	8.8633e-06
CAGGCAGC	3	306	0	1.85182	DIV0	0.140233	0
CGATCGGC	6	780	249	1.45296	4.55145	0.110825	0.00195037
TCGCCACA	6	510	377	2.22218	3.00613	0.0361633	0.0119311
GCTCTAGC	9	585	753	2.90593	2.25759	0.0032638	0.0130085
TACACGAC	2	102	0	3.70363	DIV0	0.0849669	0
GCATGTAC	5	415	753	2.27573	1.25422	0.0474102	0.155768
ACCCTGCA	8	448	879	3.37295	1.71909	0.00231733	0.0519703
ATGGCCGC	15	971	503	2.9179	5.63276	0.000207022	1.27981e-07
CGGCACTA	1	96	128	1.96756	1.47567	0.305736	0.34412
CCGCGCAC	3	269	0	2.10653	DIV0	0.115882	0
ATCCAGCG	4	171	0	4.41837	DIV0	0.0113186	0
GCTAGTAG	14	1294	383	2.04358	6.90442	0.00608926	2.9966e-08
CGAGCTCT	10	970	626	1.94727	3.01734	0.0206853	0.00160166
GCGACAAC	1	145	122	1.30266	1.54824	0.356272	0.338576
CTCGACCG	5	383	754	2.46587	1.25256	0.0376009	0.155977
CATGCCAC	13	713	377	3.44391	6.51329	0.000116343	1.73966e-07
GCCATGGC	5	603	0	1.56621	DIV0	0.113494	0
ACTCCACT	6	517	0	2.19209	DIV0	0.0378178	0
Supplementary Table 7-2 MAMA result from Fe excess DC using -50 to +150 relative to TSS
	Regulon	All	Random sequence
Number of genes	157	29655	29655
Search target area in base pairs	31400	5931000	5931000
Motif name	Found in upstream of regulon	Found in upstream of all genes	Found in random sequence	Enrichment (regulon vs all genes)	Enrichment (regulon vs random sequence)	p-value (vs. all)	p-value (vs. random)
CCTATAAA	141	5364	1550	4.96511	17.1825	2.37685e-85	2.33488e-160
CTAGCTTA	106	6475	3111	3.09218	6.43582	2.05198e-34	3.71242e-65
ATAGGGGT	1	58	50	3.25664	3.77771	0.226252	0.203444
TAATCAAC	25	1585	1374	2.97926	3.43678	7.57623e-07	5.72401e-08
ATATAGCT	12	583	1517	3.88786	1.49415	5.69864e-05	0.0482204
ATTGTCAC	9	528	692	3.21964	2.4566	0.00159223	0.0078764
ATTAACTG	8	548	1216	2.75745	1.24267	0.00644835	0.119203
ACAATGCT	26	1373	1417	3.57685	3.46579	1.39182e-08	2.57742e-08
CAGGGTAT	6	256	933	4.427	1.2147	0.00211038	0.146693
GATCACAG	18	1066	1626	3.18943	2.09098	1.17997e-05	0.00150734
TCATTAGC	12	975	1991	2.32474	1.13844	0.00380994	0.107254
ACGAAGCA	1	803	491	0.235225	0.384695	0.0587063	0.1922
TAAAAGCC	14	518	434	5.10501	6.09308	6.9147e-07	8.76592e-08
TCATCACT	7	218	343	6.06513	3.8548	0.000156247	0.00196997
TTACTGAT	5	200	45	4.72213	20.9873	0.00371821	4.76116e-06
AGGCACAA	6	899	768	1.26064	1.47567	0.140366	0.108378
TAAATCGC	4	288	297	2.62341	2.54391	0.0486829	0.0525371
TAGCCCAA	3	512	679	1.10675	0.834545	0.2228	0.214466
AGTGTAGC	9	274	200	6.20426	8.49984	1.57086e-05	1.34071e-06
TGCTTGTG	25	1514	1026	3.11898	4.60247	3.3627e-07	1.94009e-10
CCCAAGAG	27	929	913	5.48967	5.58588	6.52268e-13	4.38683e-13
TAGCTCGT	0	142	339	0	0	0.470676	0.164462
GAGTTCGC	8	625	1118	2.41773	1.3516	0.0124404	0.101615
AGAGTACT	5	262	390	3.60468	2.42161	0.0104134	0.0392023
GAACGCCA	10	960	589	1.96756	3.20688	0.0187507	0.000936651
CATCATAT	5	345	681	2.73747	1.38682	0.0268233	0.139326
TACCTATC	7	309	545	4.27896	2.42605	0.00112883	0.0178521
CCGGTAGC	9	325	291	5.23067	5.84182	5.645e-05	2.47866e-05
CACACATC	8	386	396	3.91472	3.81587	0.000893425	0.00104186
TTGCATGC	19	1191	1615	3.01328	2.22218	1.44546e-05	0.000593593
