# Supplementary material for: Elucidation of Novel cis-Regulatory Elements and Promoter Structures Involved in Iron Excess Response Mechanisms in Rice Using a Bioinformatics Approach
Source: Front Plant Sci. 2021 Jun 2;12:660303. doi: 10.3389/fpls.2021.660303 (PMC8207140; doi:10.3389/fpls.2021.660303)
Supplement: Supplementary file 1 [file Data_Sheet_1.zip › Supplementary Table 8.xlsx]

## Sheet: countmotifs4freq-list_output_50
Supplementary Table 8-1 MAMA result from Fe excess Root using 500 bp upstream of TSS
	Regulon	All	Random sequence
Number of genes	269	29655	29655
Search target area in base pairs	134500	14827500	14827500
Motif name	Found in upstream of regulon	Found in upstream of all genes	Found in random sequence	Enrichment (regulon/allgenes)	Enrichment (regulon /random sequence)	p-value (vs. all)	p-value (vs. random)
AGCTAGCT	850	36730	20522	2.55119	4.56609	2.666e-124	1.30339e-275
TCGATCGA	526	23744	12724	2.44218	4.5573	1.03282e-71	6.3276e-171
CTACGTGC	234	10813	12274	2.3857	2.10172	1.12726e-31	1.51818e-24
CCTATAAA	189	7591	1621	2.74479	12.8536	5.47586e-33	3.19055e-136
AGCTTAGC	156	7676	5112	2.24045	3.36418	2.2414e-19	8.00007e-37
GCGCGCCA	385	22354	13870	1.89868	3.06006	1.55451e-30	5.71322e-77
CGACACGC	227	9776	7993	2.55983	3.13085	6.32346e-35	9.24549e-48
ACGGCATG	59	3198	2503	2.03385	2.59858	3.52862e-07	1.01444e-10
TCACAGCT	52	2316	3614	2.4752	1.58621	5.40113e-09	0.000466634
GCCACTAT	57	2102	1872	2.98943	3.35672	1.21788e-12	1.32676e-14
GCTCTACT	24	925	1130	2.86032	2.34142	5.42037e-06	0.00010304
GCATGCAC	190	11693	7748	1.79132	2.7034	6.2947e-14	2.33635e-32
CACCCAGC	90	3707	752	2.67649	13.1938	4.17212e-16	7.9992e-67
GCGTACGT	59	3426	7381	1.8985	0.881216	2.59551e-06	0.0317021
CTCGCTAG	32	1372	3135	2.57123	1.12527	1.63897e-06	0.0567724
CCACGACG	74	4278	3875	1.90694	2.10526	1.59853e-07	4.08492e-09
CAGTAGCT	43	1869	996	2.53632	4.75943	5.1675e-08	2.49821e-16
AACACACG	106	4821	1621	2.4239	7.20889	7.35008e-16	1.94933e-53
CACCGCGA	62	4035	1002	1.69392	6.82134	3.48528e-05	9.52127e-31
CACGCGCG	69	2983	1373	2.55001	5.54018	6.94586e-12	8.51443e-29
CAGCTCAC	58	2822	2756	2.26577	2.32003	1.5356e-08	7.08124e-09
ATCACCTC	96	4445	2624	2.38092	4.03323	4.15246e-14	6.50911e-29
CACGATTA	16	885	254	1.99307	6.94435	0.00463904	3.00805e-09
ATAAATAC	31	1343	122	2.54467	28.0122	2.82735e-06	9.27703e-34
CGCTTTCG	6	247	620	2.67793	1.06686	0.0186944	0.158663
CGCCCACA	49	2283	624	2.36612	8.6568	5.16068e-08	4.40367e-29
GCAAGCCT	12	527	376	2.51025	3.51835	0.00249501	0.000170776
CGCGTATA	6	122	122	5.42172	5.42172	0.000843543	0.000843543
TGCCAACC	30	1301	4132	2.54208	0.800399	4.06015e-06	0.0325698
TCATCAAC	38	1689	631	2.48027	6.63896	4.65291e-07	3.85504e-19
CCAGTTCG	11	353	1871	3.43529	0.648134	0.000369699	0.0358964
TCTAACCC	13	711	127	2.01567	11.2846	0.00848231	3.19268e-10
TAGCAGAC	6	347	752	1.9062	0.879588	0.0580187	0.152553
CCTGCCAC	20	1350	2122	1.63321	1.03903	0.0113574	0.0875648
CCGCCATT	10	854	748	1.29089	1.47382	0.0926943	0.0644268
GTACCACA	16	542	122	3.25437	14.4579	4.07821e-05	7.99206e-14
CATCACTC	24	1109	2384	2.38575	1.10981	7.94694e-05	0.0715588
TCAGGATC	8	453	1503	1.94687	0.586782	0.0331059	0.0355069
GATCAGCA	10	528	0	2.08791	DIV0	0.0145562	0
CACTACCG	3	93	752	3.55618	0.439794	0.0430414	0.0576712
ACGCACAA	9	416	499	2.38503	1.98833	0.00982005	0.0237801
ACGAGCTA	13	487	869	2.94279	1.64918	0.000472584	0.0274825
AGCTGCAC	42	2231	2239	2.07537	2.06795	8.33901e-06	9.0135e-06
ACGCGATC	10	386	748	2.856	1.47382	0.00230125	0.0644268
TCGGGCAC	4	55	0	8.01757	DIV0	0.00156737	0
GCCTGAGC	7	401	1002	1.92442	0.770151	0.043997	0.114781
CTAGAAGC	7	188	127	4.10474	6.07631	0.00151216	0.000168818
ACATCGTC	6	361	371	1.83227	1.78288	0.0647863	0.0697091
AGAGCTCT	5	162	0	3.40252	DIV0	0.0131358	0
GTGATCAC	6	168	504	3.9372	1.3124	0.00378961	0.131125
GCAACGCA	17	691	122	2.71217	15.3615	0.000189603	5.20207e-15
Supplementary Table 8-2 MAMA result from Fe excess Root using -50 to +150 relative to TSS
	Regulon	All	Random sequence
Number of genes	269	29655	29655
Search target area in base pairs	53800	5931000	5931000
Motif name	Found in upstream of regulon	Found in upstream of all genes	Found in random sequence	Enrichment (regulon vs all genes)	Enrichment (regulon vs random sequence)	p-value (vs. all)	p-value (vs. random)
CTATAAAT	196	7030	2428	3.07359	8.89924	8.50988e-65	2.02041e-149
CCCCTATA	15	586	490	2.82188	3.37474	0.000246887	3.89651e-05
AGCTAGCT	267	9899	2924	2.97348	10.0665	9.47973e-124	6.79989e-265
TAGCTTAA	40	1834	1989	2.4044	2.21703	1.80109e-07	1.28622e-06
TCGATCGA	178	8081	1059	2.42829	18.5298	2.4466e-40	2.67513e-186
ATTAACTG	20	720	188	3.06227	11.7278	8.73439e-06	1.76985e-15
TAATTAGC	69	2019	2726	3.76755	2.79042	4.14145e-22	2.30695e-15
ATCTAAGC	25	907	818	3.03863	3.36924	7.93429e-07	1.2756e-07
TATATACG	20	1020	918	2.1616	2.40178	0.000691095	0.000203659
ACTGCGAT	29	1475	2020	2.16746	1.58268	5.28207e-05	0.00444079
CACACGCT	77	2867	1554	2.9608	5.46242	1.18095e-18	3.82009e-35
CTTGTGCT	31	1916	1371	1.78366	2.4927	0.000695017	2.22332e-06
AGTGTAGC	12	502	724	2.63526	1.82721	0.00160798	0.0182603
TCAATTAC	3	190	489	1.74066	0.676329	0.152644	0.172615
CTGCAGGT	62	2518	729	2.71445	9.37583	2.80938e-13	6.48123e-41
GCTCTGGT	31	1124	441	3.04047	7.74941	3.7267e-08	2.6326e-18
TCGACACG	15	708	51	2.33563	32.424	0.00144742	3.15751e-18
ACGACTGT	1	20	0	5.51208	DIV0	0.151412	0
CTTCGTCT	30	1901	1350	1.73974	2.44981	0.00117318	4.47091e-06
GCGTCCAC	51	2765	884	2.03339	6.36009	5.11334e-07	7.12367e-26
GGCCGTCG	71	3779	142	2.07122	55.1208	8.29144e-10	1.11264e-99
CAAGCAAG	34	1291	1170	2.90334	3.2036	2.36085e-08	2.26126e-09
GCTGATCG	12	988	1117	1.33897	1.18433	0.072204	0.0987931
TAGCTCGT	18	923	722	2.14989	2.74841	0.00127575	8.8254e-05
ACAATGGC	51	2256	1014	2.49216	5.5447	9.50427e-10	2.90279e-23
CGATCTCA	15	749	979	2.20778	1.6891	0.00234947	0.0171494
GGTGAGCC	7	264	142	2.92307	5.43445	0.00795615	0.000306782
TATAGTCT	7	197	489	3.91722	1.5781	0.00186136	0.0794721
CCAAACTG	1	173	299	0.637235	0.368701	0.327127	0.179409
TCACCACA	16	558	734	3.16105	2.40309	4.60522e-05	0.000797275
