# Supplementary material for: Elucidation of Novel cis-Regulatory Elements and Promoter Structures Involved in Iron Excess Response Mechanisms in Rice Using a Bioinformatics Approach
Source: Front Plant Sci. 2021 Jun 2;12:660303. doi: 10.3389/fpls.2021.660303 (PMC8207140; doi:10.3389/fpls.2021.660303)
Supplement: Supplementary file 1 [file Data_Sheet_1.zip › Supplementary Table 9.xlsx]

## Sheet: Supplementary table 6 MAMA resu
Supplementary Table 9-1 MAMA result from Fe deficient root using 500 bp upstream of TSS
	Regulon	All genes detected	Random sequence
Number of genes	1053	36838	36838
Search target area in base pairs	526500	18419000	18419000
Motif name	Found in upstream of regulon	Found in upstream of all genes	Found in random sequence	Enrichment (regulon vs all genes)	Enrichment (regulon vs random sequence)	p-value (vs. all)	p-value (vs. random)
AGCTAGCT	1191	26124	17280	1.59492	2.41121	2.86127e-51	2.2306e-155
ACGTACGT	633	13567	16837	1.63225	1.31524	9.2649e-31	5.63921e-12
TATATATA	4714	128417	37130	1.28421	4.44153	1.93766e-62	0
ATGCATGC	1597	35546	21795	1.57174	2.5634	3.41849e-64	5.3868e-233
GCCACGTG	656	14660	13212	1.56544	1.73701	2.47261e-27	5.38917e-39
AGTCAACT	274	4959	6380	1.93297	1.50244	2.42302e-23	5.37645e-11
CTAGCAGA	225	4350	3109	1.80951	2.5318	1.52795e-16	5.83677e-34
CAAGAATC	124	2648	935	1.63822	4.63957	8.92932e-08	1.41942e-42
TGTCCACA	136	2682	4185	1.77398	1.13687	2.7855e-10	0.0116945
CATGGCGC	334	6409	5573	1.82316	2.09665	5.08914e-24	6.41869e-34
ATCAGCAA	427	9302	9641	1.6059	1.54943	2.51412e-20	6.78073e-18
ATAGGTGC	78	1789	2487	1.52529	1.0972	0.000104413	0.0325888
AATTAAGC	1051	26591	10432	1.38272	3.52454	3.02979e-24	6.1755e-251
ATGATCAC	561	13392	12281	1.4655	1.59807	3.05417e-18	1.48507e-25
CCTATAAA	415	10165	4523	1.42826	3.20988	1.20942e-12	1.40712e-88
GCGCGCTA	313	6053	3103	1.80901	3.52883	3.60838e-22	2.17384e-76
AGCTGCAT	63	1730	1243	1.27398	1.77312	0.00910945	9.11422e-06
CCTGAAGA	63	1177	3115	1.87254	0.707539	1.93306e-06	0.000718881
ACTACGTA	97	2446	1857	1.38734	1.82737	0.000377329	1.91705e-08
ATGGCCAT	81	1421	1556	1.99415	1.82114	7.98903e-09	2.62642e-07
GTGACGTC	96	2215	1245	1.51623	2.69755	2.82156e-05	2.96156e-17
CAAGTTCG	135	2643	2030	1.78692	2.32651	2.08535e-10	2.86357e-18
TACTAGTA	283	8294	1394	1.19369	7.10217	0.000360334	1.016e-137
ACGTGTAA	104	1917	1850	1.89792	1.96666	1.04425e-09	1.7524e-10
ACTAATCA	157	3732	1080	1.47172	5.08562	1.01807e-06	2.38372e-58
TCACCAGA	52	1334	631	1.36369	2.88298	0.00575195	3.80174e-11
ACTGTAGC	94	1981	2164	1.66001	1.51963	1.42644e-06	3.08787e-05
CGCGACAC	61	963	1547	2.21601	1.37945	1.46055e-08	0.00296969
ATATTCGT	74	1659	0	1.56046	DIV0	8.08268e-05	0
TAGCAAGT	139	2910	3260	1.67105	1.49164	5.94513e-09	1.93087e-06
TCAAGTCA	77	1680	3566	1.60343	0.7554	2.83804e-05	0.00161878
TACACACA	438	10650	2171	1.43877	7.058	1.20984e-13	5.8769e-211
ATATCACC	241	5125	2938	1.64509	2.86968	2.22165e-13	1.79544e-44
AATACTCT	113	2945	614	1.34234	6.4384	0.000437639	4.28005e-52
TATACAAG	45	1212	618	1.29891	2.54737	0.0144477	2.34637e-08
GTCATGCT	93	2017	3412	1.61304	0.953546	4.51762e-06	0.0371434
CTTATCCA	72	1792	1408	1.4056	1.78895	0.00111836	1.88117e-06
TAAGCCAC	66	1588	467	1.45399	4.94419	0.000815061	5.56229e-25
CTGGCACT	18	385	0	1.63561	DIV0	0.0145505	0
AAATATCT	86	2143	1565	1.40393	1.92244	0.000509643	1.38841e-08
ATAAATCG	85	2050	1237	1.45055	2.4039	0.000235117	6.54029e-13
TCAATCAA	97	2357	2952	1.43973	1.14954	0.000131863	0.0164594
CACATCAT	69	1406	1245	1.71685	1.93886	9.91325e-06	2.24116e-07
TGACAAAA	105	2339	158	1.57046	23.2488	3.72265e-06	5.6669e-102
AGTACTAC	154	3693	310	1.45884	17.3791	1.92549e-06	3.691e-130
AATCATGG	48	985	2489	1.7048	0.674659	0.000180847	0.000814034
AGTCTATA	56	1132	1403	1.73065	1.39636	4.50742e-05	0.00323334
GTTGCCAC	49	1147	1231	1.49452	1.39253	0.00176149	0.00509517
TTCAGCGT	25	386	1562	2.26579	0.559921	0.000121735	0.000460949
GATCAACG	29	577	1238	1.75829	0.819493	0.00155735	0.0399473
ATGTGATG	56	1731	619	1.13177	3.16494	0.035262	2.19424e-13
Supplementary Table 9-2 MAMA result from Fe deficient root using -50 to +150 relative to TSS
	Regulon	All	Random sequence
Number of genes	1053	36838	36838
Search target area in base pairs	210600	7367600	7367600
Motif name	Found in upstream of regulon	Found in upstream of all genes	Found in random sequence	Enrichment (regulon vs all genes)	Enrichment (regulon vs random sequence)	p-value (vs. all)	p-value (vs. random)
TATATATA	967	19188	8182	1.76305	4.13461	3.93175e-174	0
AGCTAGCT	1040	16798	9051	2.16593	4.0198	0	0
CTTAATTA	353	6002	6635	2.05753	1.86124	7.3947e-43	8.60429e-34
CCTATAAA	272	5458	2437	1.74342	3.90464	5.64387e-21	4.77769e-85
AGCAGCTA	299	6416	4465	1.63033	2.3427	4.72872e-19	8.98854e-46
GCAATGGC	527	11035	3262	1.67073	5.6519	1.39578e-42	2.30433e-261
TAACTAGT	46	645	1582	2.49497	1.01723	2.10353e-08	0.0596229
TGATCATG	126	2315	1021	1.90409	4.3173	3.28002e-12	3.4181e-42
ACACACAC	188	3516	917	1.87058	7.17226	3.73786e-17	1.13471e-98
CTAAGCTA	139	2759	1718	1.76251	2.83047	4.3732e-11	9.73594e-28
CAACTATA	16	243	298	2.30346	1.87833	0.00130864	0.00719785
CATCAAGC	96	1319	730	2.54621	4.60062	1.74241e-16	2.58352e-34
TATGTACC	17	264	300	2.25275	1.98242	0.00119682	0.00379086
TGCAACTG	20	374	793	1.87079	0.882317	0.00344445	0.0758993
ATGGCAGC	67	1069	543	2.19263	4.31661	2.50326e-09	8.70625e-23
TGGCTATA	21	353	540	2.08119	1.36048	0.000935444	0.0350712
AGACATGG	40	516	0	2.71193	DIV0	2.03192e-08	0
GTCCTGTA	12	88	484	4.77053	0.867368	1.04336e-05	0.101097
ACACTTAG	11	58	185	6.63487	2.08012	1.19726e-06	0.0113261
CTGTATAA	8	168	490	1.6659	0.571165	0.0575403	0.0299439
GTACTACG	48	652	352	2.5755	4.77053	4.14668e-09	2.35216e-18
CTTGCTAG	25	385	548	2.27168	1.59598	0.000108132	0.0073476
GCATAGCT	11	183	669	2.10285	0.57522	0.0106376	0.0151142
GCTCATCA	14	249	182	1.96696	2.69107	0.00783725	0.000651465
GGACACTG	8	61	183	4.58805	1.52935	0.000365148	0.0743746
ACATACCA	7	47	0	5.21036	DIV0	0.000404153	0
TGAAGCTT	24	402	0	2.08859	DIV0	0.000434172	0
CATGGCGC	34	579	0	2.05432	DIV0	5.30384e-05	0
ACACTACA	7	98	0	2.49885	DIV0	0.016229	0
TCAGACTA	2	32	427	2.18649	0.163859	0.167669	0.000354818
